# Supplementary material for: Alternative Solvents for the Biorefinery of Spirulina: Impact of Pretreatment on Free Fatty Acids with High Added Value
Source: Mar Drugs. 2022 Sep 25;20(10):600. doi: 10.3390/md20100600 (PMC9605531; doi:10.3390/md20100600)
Supplement: Supplementary file 1 [file marinedrugs-20-00600-s001.zip]

Archive with 1 entries (1 files):
- marinedrugs-1914664-supplementary.pdf
